# Supplementary material for: Continuous Immune Cell Differentiation Inferred From Single-Cell Measurements Following Allogeneic Stem Cell Transplantation
Source: Front Mol Biosci. 2018 Sep 12;5:81. doi: 10.3389/fmolb.2018.00081 (PMC6143687; doi:10.3389/fmolb.2018.00081)
Supplement: Supplementary Table 1 — Antibodies used in Mass cytometry experiments. Table indicates target marker name, clone ID, metal tag, and vendor for each antibody used. [file Table_1.XLSX]

## Sheet: Sheet2
Supplementary Table 1. Antibodies used in Mass cytometry.
Metal Tag	Antigen	Clone	Concentration (mg/ml)	Concentration (dilution)Dilution	Vendor	Cat No.
Y89	CD45	HI30	NAa	1:250	Fluidigm	3089003B
In115	CD57	HCD57	0.3	4ug (1:75)	BioLegend	322302
Pr141	CCR6 (CD196)	G034E3	NA	1:100	Fluidigm	3141003A
Nd142	CD19	HIB19	NA	1:200	Fluidigm	3142001B
Nd143	CD5	UCHT2	NA	1:100	BioLegend	300602
Nd144	CD16	3G8	NA	2ug (1:125)	BioLegend	302002
Nd145	CD4	RPA-T4	NA	1:450	Fluidigm	3145001B
Nd146	CD8a	RPA-T8	NA	1:125	BioLegend	301002
Sm147	CD11c	Bu15	NA	1:100	Fluidigm	3147008B
Nd148	CD31	WM59	0.15	1ug (1:150)	BioLegend	302102
Sm149	CD193 (CCR3)	5E8	0.3	2ug (1:150)	BioLegend	310702
Nd150	FcεRIα	AER-37 (CRA-1)	0.3	1ug (1:300)	BioLegend	334602
Eu151	CD123	6H6	0.25	1ug (1:250)	BioLegend	306002
Sm152	γδTCR	11F2	NA	1:200	Fluidigm	3152008B
Sm154	CD3e	UCHT1	NA	1:400	Fluidigm	3154003B
Gd155	CD194 (CCR4)	205410	0.3	2ug (1:150)	R&D Systems	MAB1567
Gd156	CD159c (NKG2C)	134591	0.25	2ug (1:125)	R&D Systems	MAB138
Gd157	CD183 (CXCR3)	G025H7	0.1	0.5ug (1:200)	BioLegend	353702
Gd158	CD45RB	MEM-55	0.25	2ug (1:125)	BioLegend	310202
Tb159	CD22	HIB22	0.25	1ug (1:250)	BioLegend	302502
Gd160	CD14	M5E2	0.2	2ug (1:100)	BioLegend	301802
Dy161	CD161	HP-3G10	0.25	1ug (1:250)	BioLegend	339902
Dy162	Ki-67	B56	NA	1:250	Fluidigm	3162012B
Dy163	HLA-DR	L243	0.25	1ug (1:250)	BioLegend	307602
Dy164	CD44	BJ18	0.25	0.5ug (1:500)	BioLegend	338802
Ho165	CD127 (IL-7Rα)	A019D5	NA	1:200	Fluidigm	3165008B
Er166	CD24	ML5	0.2	2ug (1:100)	BioLegend	311102
Er167	CD27	L128	NA	1:100	Fluidigm	3167006B
Er168	CD38	HIT2	NA	1:500	BioLegend	303502
Tm169	CD45RA	HI100	NA	1:100	Fluidigm	3169008B
Er170	CD20	2H7	0.25	1ug (1:250)	BioLegend	302302
Yb171	c-kit (CD117)	104D2	0.2	2ug (1:100)	BioLegend	313202
Yb172	IgD	IA6-2	0.25	0.5ug (1:500)	BioLegend	348202
Yb173	CD56	HCD56	0.25	1ug (1:250)	BioLegend	318302
Yb174	CD185 (CXCR5)	51505	0.25	1ug (1:250)	R&D Systems	MAB190
Lu175	CD244 (2B4)	C1.7	0.2	0.5ug (1:400)	BioLegend	329502
Yb176	CD39	A1	0.25	1ug (1:250)	BioLegend	328202
Ir191	Cell-ID™ Intercalator-Ir (DNA)	NA	125uM	1:1000	Fluidigm	201192A
Ir193	Cell-ID™ Intercalator-Ir (DNA)	NA	125uM	1:1000	Fluidigm	201192A
Pt195	Cell-ID™ Cisplatin (Live-dead)	NA	5mM	2.5uM	Fluidigm	201064
a NA, not available
